# Supplementary material for: ddRAD Sequencing-Based Identification of Genomic Boundaries and Permeability in Quercus ilex and Q. suber Hybrids
Source: Front Plant Sci. 2020 Sep 4;11:564414. doi: 10.3389/fpls.2020.564414 (PMC7498617; doi:10.3389/fpls.2020.564414)
Supplement: Supplementary file 2 [file Table_2.xlsx]

## Sheet: Hoja1
VIRTUAL POPULATIONS						REAL + VIRTUAL INDIVIDUALS					REAL + VIRTUAL INDIVIDUALS
PREVALENCE OF HYBRIDS: 10%						PREVALENCE OF HYBRIDS: 1%					PREVALENCE OF HYBRIDS: 10%
Species category	Q. suber contribution to the genome	Number of individuals	Percentage in the population			Species category	Number of individuals	Percentage in the population			Species category	Number of individuals	Percentage in the population
Q. suber	1	3100	0.444955			Q. suber (virtual)	1000	0.450653			Q. suber (virtual)	880	0.293529
43	0.938571	7	0.00100474			Q. suber (adults)	98	0.044164			Q. suber (adults)	98	0.0326885
87	0.875714	30	0.00430601			Hybrids (adults)	22	0.00991438			Q. suber (seedlings)	369	0.123082
131	0.812857	30	0.00430601			Q. ilex (adults)	99	0.0446147			Hybrids (adults)	22	0.00733823
174	0.751429	5	0.000717669			Q. ilex (virtual)	1000	0.450653			Hybrids (seedlings)	280	0.0933956
175	0.75	100	0.0143534			TOTAL	2219				Q. ilex (adults)	99	0.033022
218	0.688571	20	0.00287068								Q. ilex (seedlings)	340	0.113409
262	0.625714	50	0.00717669								Q. ilex (virtual)	910	0.303536
306	0.562857	15	0.00215301								TOTAL	2998
349	0.501429	3	0.000430601
350	0.5	250	0.0358835
393	0.438571	15	0.00215301
437	0.375714	50	0.00717669
481	0.312857	20	0.00287068
524	0.251429	5	0.000717669
525	0.25	100	0.0143534
568	0.188571	30	0.00430601
612	0.125714	30	0.00430601
656	0.0628571	7	0.00100474
Q. ilex	0	3100	0.444955
TOTAL		6967
